# Supplementary material for: Engineering 3-Hydroxypropionic Acid Production from Glucose in Yarrowia lipolytica through Malonyl-CoA Pathway
Source: J Fungi (Basel). 2023 May 15;9(5):573. doi: 10.3390/jof9050573 (PMC10219321; doi:10.3390/jof9050573)
Supplement: Supplementary file 1 [file jof-09-00573-s001.zip]

Archive with 1 entries (1 files):
- jof-2379335-supplementary.pdf
